# Supplementary material for: Transcriptome analysis of Bupleurum chinense focusing on genes involved in the biosynthesis of saikosaponins
Source: BMC Genomics. 2011 Nov 2;12:539. doi: 10.1186/1471-2164-12-539 (PMC3219613; doi:10.1186/1471-2164-12-539)
Supplement: Additional file 4 — Putative P450 and GT genes in the 454 dataset. The 454 assembled unique sequences that were annotated as P450 and GT genes by comparing the assembled sequences with sequences from KEGG, Nr, and UniProt (E < 1 × 10-10) were manual identified and listed. [file 1471-2164-12-539-S4.XLS]

## Sheet: P450s
query_name	subject_name	sbject_annotation	query_length	subject_length	query_start	query_end	subject_start	subject_end	percent_identities	evalue	score_bits
CH_c10496	gb|AAK62346.1|	elicitor-inducible cytochrome P450 [Nicotiana tabacum]	531	509	21	119	452	484	75	4e-14	58.2
CH_c10556	dbj|BAF98466.1|	cytochrome P450 [Coptis japonica var. dissecta]	485	518	3	464	248	402	63	3e-48	194
CH_c10639	gb|ABG49366.1|	P450 monooxygenase [Artemisia annua]	953	488	716	153	294	485	38	2e-38	132
CH_c10869	gb|ABS00393.1|	cytochrome P450 hydroxylase [Hyoscyamus muticus]	676	502	461	595	314	358	60	6e-15	60.1
CH_c11084	afm:AFUA_3G14760	cytochrome P450 monooxygenase (Fum15) (EC:1.14.-.-); K00517	556	543	9	302	215	317	32	5e-11	50.1
CH_c11876	ref|XP_002311750.1|	cytochrome P450 [Populus trichocarpa] gb|EEE89117.1| cytochrome P450 [Populus trichocarpa]	553	505	3	302	398	497	74	3e-40	168
CH_c11928	emb|CAH66123.1|	OSIGBa0109M01.1 [Oryza sativa (indica cultivar-group)]	701	501	244	531	399	494	55	2e-41	122
CH_c12041	gb|ABD60225.1|	ent-kaurenoic acid 13-hydroxylase [Stevia rebaudiana] gb|ACD93722.1| ent-kaurenoic acid 13-hydroxylase [Stevia rebaudiana]	560	476	544	428	436	474	74	8e-11	70.5
CH_c12168	sp|O04164|C71A6_NEPRA	RecName: Full=Cytochrome P450 71A6 emb|CAA70576.1| cytochrome P450 [Nepeta racemosa]	626	511	203	3	61	127	59	3e-24	89
CH_c12339	gb|AAL54884.1|AF092913_1	cytochrome P450-dependent fatty acid hydroxylase [Nicotiana tabacum]	406	510	3	305	404	502	53	4e-19	97.4
CH_c1244	gb|ABC59079.1|	cytochrome P450 monooxygenase CYP72A65 [Medicago truncatula]	1488	524	924	517	276	411	55	1e-113	156
CH_c12847	ref|XP_002328527.1|	cytochrome P450 [Populus trichocarpa] gb|EEE76607.1| cytochrome P450 [Populus trichocarpa]	578	487	152	436	394	486	49	6e-29	110
CH_c13434	gb|AAL54886.1|AF092915_1	cytochrome P450-dependent fatty acid hydroxylase [Nicotiana tabacum]	542	511	540	205	395	507	53	5e-29	130
CH_c13442	gb|ABC59080.1|	cytochrome P450 monooxygenase CYP71D64 [Medicago truncatula]	514	503	514	167	388	503	65	5e-43	177
CH_c13443	gb|ABC69408.1|	CYP71AT2v1 [Nicotiana tabacum]	322	495	319	2	80	184	41	7e-14	80.1
CH_c13846	gb|ABC68397.1|	cytochrome P450 monooxygenase CYP83E8 [Glycine max]	482	499	422	3	37	175	54	2e-32	141
CH_c13932	gb|ABC59097.1|	cytochrome P450 monooxygenase CYP710A15 [Medicago truncatula]	525	515	80	253	450	507	86	5e-26	114
CH_c13966	dbj|BAD15331.1|	cytochrome P450 [Panax ginseng]	713	500	671	156	329	499	67	6e-65	251
CH_c13999	ref|XP_002329227.1|	cytochrome P450 [Populus trichocarpa] gb|EEF08139.1| cytochrome P450 [Populus trichocarpa]	730	482	7	657	126	340	55	8e-71	248
CH_c14074	ref|XP_002309491.1|	cytochrome P450 [Populus trichocarpa] gb|EEE93014.1| cytochrome P450 [Populus trichocarpa]	519	507	477	154	4	111	80	2e-59	202
CH_c14219	ref|XP_002333806.1|	cytochrome P450 [Populus trichocarpa] gb|EEE77031.1| cytochrome P450 [Populus trichocarpa]	542	533	177	416	449	528	50	1e-28	92.4
CH_c14354	gb|AAZ07706.1|	cytochrome P450 monooxygenase [Sesamum indicum]	480	514	267	1	49	136	49	6e-30	96.3
CH_c14497	sp|O48921|C97B2_SOYBN	RecName: Full=Cytochrome P450 97B2 gb|AAB94586.1| CYP97B2p [Glycine max]	677	576	676	98	92	284	84	1e-99	342
CH_c14811	dbj|BAD15331.1|	cytochrome P450 [Panax ginseng]	321	500	31	315	111	205	44	2e-16	88.6
CH_c15107	gb|ABC69392.1|	CYP72A55v1 [Nicotiana tabacum]	537	521	536	282	437	521	65	6e-29	130
CH_c15402	dbj|BAC53892.1|	cytochrome P450 [Petunia x hybrida]	487	510	386	147	207	282	52	2e-34	83.6
CH_c15545	ref|NP_192969.4|	CYP706A6; electron carrier/ heme binding / iron ion binding / monooxygenase/ oxygen binding [Arabidopsis thaliana] gb|AAU05534.1| At4g12320 [Arabidopsis thaliana]	763	518	736	533	450	517	51	1e-15	87.4
CH_c16253	ref|XP_002317099.1|	cytochrome P450 [Populus trichocarpa] gb|EEE97711.1| cytochrome P450 [Populus trichocarpa]	399	478	82	300	149	221	53	5e-24	93.6
CH_c1824	sp|O65782|C83B1_ARATH	Cytochrome P450 83B1 OS=Arabidopsis thaliana GN=CYP83B1 PE=1 SV=1	855	499	832	143	268	497	51	5e-63	241
CH_c1921	ref|XP_002330994.1|	cytochrome P450 [Populus trichocarpa] gb|EEF10055.1| cytochrome P450 [Populus trichocarpa]	841	508	629	165	350	505	48	2e-50	154
CH_c2020	gb|AAL54886.1|AF092915_1	cytochrome P450-dependent fatty acid hydroxylase [Nicotiana tabacum]	1151	511	1101	529	1	190	57	2e-85	214
CH_c2077	gb|ABC69408.1|	CYP71AT2v1 [Nicotiana tabacum]	670	495	630	451	100	159	63	7e-37	87.4
CH_c2117	gb|ABC59078.1|	cytochrome P450 monooxygenase CYP72A59 [Medicago truncatula]	1069	518	119	1066	2	324	43	5e-69	265
CH_c2125	dbj|BAC53892.1|	cytochrome P450 [Petunia x hybrida]	633	510	489	1	140	298	50	5e-53	166
CH_c2126	ref|XP_002320071.1|	cytochrome P450 [Populus trichocarpa] gb|EEE98386.1| cytochrome P450 [Populus trichocarpa]	1181	511	657	1151	177	341	64	4e-85	211
CH_c3106	gb|ABC69396.1|	CYP71D48v2 [Nicotiana tabacum]	844	503	101	742	7	224	47	9e-48	194
CH_c3321	dbj|BAH84782.1|	cytochrome P450 [Nicotiana tabacum]	725	500	14	562	113	294	51	1e-55	187
CH_c3679	emb|CAA65580.1|	cytochrome P450 [Nicotiana tabacum]	1198	498	166	816	20	233	71	1e-145	325
CH_c3768	gb|ABC69383.1|	CYP92A2v4 [Nicotiana tabacum]	502	509	23	136	447	484	73	6e-17	63.2
CH_c4466	gb|ABS00393.1|	cytochrome P450 hydroxylase [Hyoscyamus muticus]	757	502	701	222	336	495	58	3e-50	202
CH_c4584	gb|AAF80599.1|AF249299_1	cytochrome P-450 cyp509A1 [Cunninghamella elegans]	922	473	827	30	26	302	26	5e-16	89.4
CH_c4752	AT3G48320.1	| Symbols: CYP71A21 | CYP71A21; electron carrier/ heme binding / iron ion binding / monooxygenase/ oxygen binding | chr3:17891241-17892804 FORWARD	915	490	847	173	12	234	39	9e-43	155
CH_c4756	ref|NP_189263.1|	CYP71B36; electron carrier/ heme binding / iron ion binding / monooxygenase/ oxygen binding [Arabidopsis thaliana] sp|Q9LIP4.1|C71BX_ARATH RecName: Full=Cytochrome P450 71B36 dbj|BAB02192.1| cytochrome P450 [Arabidopsis thaliana]	542	500	512	138	55	177	48	3e-32	123
CH_c5179	ref|XP_002321645.1|	cytochrome P450 [Populus trichocarpa] gb|EEF05772.1| cytochrome P450 [Populus trichocarpa]	557	507	506	171	396	507	74	7e-48	179
CH_c6477	ref|XP_002329895.1|	cytochrome P450 [Populus trichocarpa] gb|EEF08263.1| cytochrome P450 [Populus trichocarpa]	565	523	565	158	391	523	52	2e-34	148
CH_c6628	ref|XP_002328527.1|	cytochrome P450 [Populus trichocarpa] gb|EEE76607.1| cytochrome P450 [Populus trichocarpa]	632	487	146	574	268	412	69	6e-65	226
CH_c7234	ref|XP_002320071.1|	cytochrome P450 [Populus trichocarpa] gb|EEE98386.1| cytochrome P450 [Populus trichocarpa]	606	511	38	316	418	508	78	1e-36	156
CH_c7350	gb|ABS00393.1|	cytochrome P450 hydroxylase [Hyoscyamus muticus]	589	502	584	150	345	489	57	1e-45	186
CH_c7656	ref|XP_002329023.1|	cytochrome P450 probable 6-deoxoteasterone to 3-dehydro 6-deoxoteasterone or teasterone to 3-dehydro teasterone [Populus trichocarpa] gb|EEE78017.1| cytochrome P450 probable 6-deoxoteasterone to 3-dehydro 6-deoxoteasterone or teasterone to 3-dehydro teasterone [Populus trichocarpa]	696	456	693	10	15	245	77	9e-97	356
CH_c7697	sp|P58051|C71BE_ARATH	Cytochrome P450 71B14 OS=Arabidopsis thaliana GN=CYP71B14 PE=2 SV=1	473	496	5	310	222	322	38	4e-25	83.2
CH_c7850	ref|XP_002334586.1|	cytochrome P450 [Populus trichocarpa] gb|EEF10492.1| cytochrome P450 [Populus trichocarpa]	520	504	12	518	144	314	39	3e-33	144
CH_c8341	gb|AAL54884.1|AF092913_1	cytochrome P450-dependent fatty acid hydroxylase [Nicotiana tabacum]	513	510	484	167	399	502	54	4e-24	114
CH_c8694	ref|ZP_03053227.1|	bifunctional P-450/nadph-p450 reductase (cytochrome p450(bm-3))(p450bm-3) [Bacillus pumilus ATCC 7061] gb|EDW23201.1| bifunctional P-450/nadph-p450 reductase (cytochrome p450(bm-3))(p450bm-3) [Bacillus pumilus ATCC 7061]	511	1047	5	352	220	329	40	1e-13	79.3
CH_c8731	AT3G26290.1	| Symbols: CYP71B26 | CYP71B26; electron carrier/ heme binding / iron ion binding / monooxygenase/ oxygen binding | chr3:9632770-9634439 REVERSE	692	500	661	335	378	487	51	3e-26	115
CH_c8770	AT3G26300.1	| Symbols: CYP71B34 | CYP71B34; electron carrier/ heme binding / iron ion binding / monooxygenase/ oxygen binding | chr3:9639199-9640866 REVERSE	525	500	415	140	88	177	46	2e-20	86.7
CH_c8982	gb|AAL54887.1|AF092916_1	cytochrome P450-dependent fatty acid hydroxylase [Nicotiana tabacum]	487	511	3	341	391	503	74	2e-47	191
CH_c9008	AT3G48280.1	| Symbols: CYP71A25 | CYP71A25; electron carrier/ heme binding / iron ion binding / monooxygenase/ oxygen binding | chr3:17879594-17881164 FORWARD	494	490	494	105	357	487	56	2e-40	161
CH_c9554	gb|ABC69417.1|	CYP72A54 [Nicotiana tabacum]	503	517	300	1	155	253	51	4e-32	107
CH_c9773	gb|ABC59078.1|	cytochrome P450 monooxygenase CYP72A59 [Medicago truncatula]	537	518	66	509	29	161	37	4e-16	87.8
CH_c9854	ref|XP_002308766.1|	cytochrome P450 [Populus trichocarpa] gb|EEE92289.1| cytochrome P450 [Populus trichocarpa]	689	579	211	687	401	558	63	3e-68	194
CH_c9943	gb|AAL38603.1|AF446870_1	AT3g14620/MIE1_12 [Arabidopsis thaliana]	509	515	132	377	171	252	52	4e-15	84.3
CH_rep_c10069	ref|XP_002320074.1|	cytochrome P450 [Populus trichocarpa] gb|EEE98389.1| cytochrome P450 [Populus trichocarpa]	417	508	382	188	441	505	66	1e-17	92.8
CH_rep_c1009	ref|XP_002299579.1|	cytochrome P450 [Populus trichocarpa] gb|EEE84384.1| cytochrome P450 [Populus trichocarpa]	654	493	548	6	74	253	37	3e-34	137
CH_rep_c1033	ref|XP_002306227.1|	cytochrome P450 [Populus trichocarpa] gb|EEE86738.1| cytochrome P450 [Populus trichocarpa]	1176	486	77	679	2	207	47	5e-53	212
CH_rep_c1089	gb|AAZ07704.1|	cytochrome P450 monooxygenase isoform I [Sesamum indicum]	967	499	953	378	269	460	46	6e-54	184
CH_rep_c10905	ref|XP_002327539.1|	cytochrome P450 probable 6-deoxoteasterone to 3-dehydro 6-deoxoteasterone or teasterone to 3-dehydro teasterone [Populus trichocarpa] gb|EEE74514.1| cytochrome P450 probable 6-deoxoteasterone to 3-dehydro 6-deoxoteasterone or teasterone to 3-dehydro teasterone [Populus trichocarpa]	585	459	583	272	356	459	80	1e-47	192
CH_rep_c1097	ref|XP_002309057.1|	cytochrome P450 [Populus trichocarpa] gb|EEE92580.1| cytochrome P450 [Populus trichocarpa]	1188	484	559	1146	288	483	55	1e-100	247
CH_rep_c11162	ref|XP_002316010.1|	cytochrome P450 [Populus trichocarpa] gb|EEF02181.1| cytochrome P450 [Populus trichocarpa]	481	515	115	372	28	112	45	3e-17	91.3
CH_rep_c1118	ref|XP_002320071.1|	cytochrome P450 [Populus trichocarpa] gb|EEE98386.1| cytochrome P450 [Populus trichocarpa]	676	511	7	468	355	508	67	2e-56	223
CH_rep_c11204	gb|ABC59078.1|	cytochrome P450 monooxygenase CYP72A59 [Medicago truncatula]	951	518	47	769	68	307	55	2e-95	275
CH_rep_c11625	gb|AAT06911.1|	psoralen synthase [Ammi majus]	610	494	192	587	56	188	62	5e-42	168
CH_rep_c11666	ref|XP_002310634.1|	cytochrome P450 [Populus trichocarpa] gb|EEE91084.1| cytochrome P450 [Populus trichocarpa]	575	512	473	279	432	496	63	2e-26	94.7
CH_rep_c1176	gb|ABA55732.1|	ABA 8'-hydroxylase CYP707A1 [Solanum tuberosum]	1259	469	1156	575	275	465	73	5e-77	292
CH_rep_c11803	gb|ABC86558.1|	abscisic acid 8'-hydroxylase [Phaseolus vulgaris]	765	464	208	480	200	290	72	9e-69	129
CH_rep_c11889	dbj|BAF98468.1|	cytochrome P450 [Coptis japonica var. dissecta]	447	499	3	221	222	295	41	1e-11	72.4
CH_rep_c11980	gb|ABS00393.1|	cytochrome P450 hydroxylase [Hyoscyamus muticus]	808	502	774	229	317	498	64	1e-65	253
CH_rep_c12031	gb|AAS90127.1|	NADPH cytochrome P450 reductase [Ammi majus]	472	681	470	309	629	681	85	2e-17	91.7
CH_rep_c1212	gb|ABC86558.1|	abscisic acid 8'-hydroxylase [Phaseolus vulgaris]	1523	464	1101	700	117	250	74	1e-169	213
CH_rep_c12336	ref|XP_002299957.1|	cytochrome P450 [Populus trichocarpa] gb|EEE84762.1| cytochrome P450 [Populus trichocarpa]	505	479	15	209	413	477	60	1e-17	92.8
CH_rep_c12776	gb|AAZ07706.1|	cytochrome P450 monooxygenase [Sesamum indicum]	660	514	288	1	164	259	65	1e-32	143
CH_rep_c12909	ref|XP_002316007.1|	cytochrome P450 [Populus trichocarpa] gb|EEF02178.1| cytochrome P450 [Populus trichocarpa]	482	512	174	482	80	182	51	3e-33	115
CH_rep_c13034	gb|AAB97737.1|	NADPH cytochrome P450 reductase [Petroselinum crispum]	702	699	605	135	466	622	87	2e-88	286
CH_rep_c13095	gb|ABO84854.1|	cytochrome P450 [Pastinaca sativa]	586	478	3	521	108	280	57	3e-48	184
CH_rep_c13383	ref|XP_002299579.1|	cytochrome P450 [Populus trichocarpa] gb|EEE84384.1| cytochrome P450 [Populus trichocarpa]	463	493	220	387	58	113	48	5e-12	73.9
CH_rep_c1339	gb|AAT06911.1|	psoralen synthase [Ammi majus]	946	494	782	120	274	494	75	1e-100	351
CH_rep_c13533	gb|ABC69422.1|	CYP72A58 [Nicotiana tabacum]	439	513	412	281	440	483	56	5e-15	56.2
CH_rep_c1384	dbj|BAF98468.1|	cytochrome P450 [Coptis japonica var. dissecta]	582	499	3	332	390	499	60	2e-35	152
CH_rep_c13866	gb|ABC69408.1|	CYP71AT2v1 [Nicotiana tabacum]	351	495	32	238	210	277	44	2e-12	75.1
CH_rep_c13965	ref|XP_002309057.1|	cytochrome P450 [Populus trichocarpa] gb|EEE92580.1| cytochrome P450 [Populus trichocarpa]	552	484	552	319	406	483	71	5e-26	120
CH_rep_c14085	gb|ABC59076.1|	cytochrome P450 monooxygenase CYP716A12 [Medicago truncatula]	552	479	548	144	343	478	62	1e-42	176
CH_rep_c14327	ref|XP_002334834.1|	cytochrome P450 [Populus trichocarpa] gb|EEF12292.1| cytochrome P450 [Populus trichocarpa]	651	353	155	421	211	298	59	8e-43	111
CH_rep_c14516	ref|XP_002309057.1|	cytochrome P450 [Populus trichocarpa] gb|EEE92580.1| cytochrome P450 [Populus trichocarpa]	1691	484	794	207	288	483	58	1e-130	262
CH_rep_c14616	gb|ABC68406.1|	cytochrome P450 monooxygenase CYP71D54 [Glycine max]	525	266	500	192	157	259	63	8e-35	149
CH_rep_c15429	gb|AAT06911.1|	psoralen synthase [Ammi majus]	612	494	507	133	25	150	67	1e-47	170
CH_rep_c1560	gb|AAD47832.1|	cytochrome P450 [Nicotiana tabacum]	1158	499	993	178	31	292	45	4e-59	233
CH_rep_c1571	gb|ABC69414.1|	CYP72A57 [Nicotiana tabacum]	632	518	42	401	400	518	68	1e-41	173
CH_rep_c1581	dbj|BAF98468.1|	cytochrome P450 [Coptis japonica var. dissecta]	724	499	722	234	334	496	61	2e-58	229
CH_rep_c1626	ref|XP_002327539.1|	cytochrome P450 probable 6-deoxoteasterone to 3-dehydro 6-deoxoteasterone or teasterone to 3-dehydro teasterone [Populus trichocarpa] gb|EEE74514.1| cytochrome P450 probable 6-deoxoteasterone to 3-dehydro 6-deoxoteasterone or teasterone to 3-dehydro teasterone [Populus trichocarpa]	628	459	626	315	356	459	81	2e-48	195
CH_rep_c173	gb|ABS00393.1|	cytochrome P450 hydroxylase [Hyoscyamus muticus]	1986	502	1789	482	31	461	51	1e-132	455
CH_rep_c1746	gb|AAM77716.1|AF465265_1	cytochrome P450 monooxygenase CYP72A16 [Zea mays]	1006	528	832	425	354	488	65	4e-61	185
CH_rep_c1775	ref|XP_002303566.1|	cytochrome P450 [Populus trichocarpa] gb|EEE78545.1| cytochrome P450 [Populus trichocarpa]	696	481	665	366	372	471	63	3e-35	152
CH_rep_c1800	gb|AAZ07706.1|	cytochrome P450 monooxygenase [Sesamum indicum]	530	514	90	530	114	259	62	8e-52	206
CH_rep_c18013	ref|XP_002331427.1|	cytochrome P450 [Populus trichocarpa] gb|EEF10772.1| cytochrome P450 [Populus trichocarpa]	543	481	293	532	192	271	55	4e-29	83.2
CH_rep_c1809	ref|XP_002316010.1|	cytochrome P450 [Populus trichocarpa] gb|EEF02181.1| cytochrome P450 [Populus trichocarpa]	1833	515	1694	219	28	515	48	1e-136	491
CH_rep_c1821	gb|ABC69414.1|	CYP72A57 [Nicotiana tabacum]	586	518	522	13	6	172	50	2e-41	172
CH_rep_c18225	gb|ABS00393.1|	cytochrome P450 hydroxylase [Hyoscyamus muticus]	703	502	701	246	346	497	63	5e-55	218
CH_rep_c18466	gb|ABS00393.1|	cytochrome P450 hydroxylase [Hyoscyamus muticus]	695	502	670	161	329	498	64	1e-60	236
CH_rep_c18607	ref|XP_002327360.1|	cytochrome P450 [Populus trichocarpa] gb|EEE74165.1| cytochrome P450 [Populus trichocarpa]	1013	500	297	755	109	263	34	2e-38	109
CH_rep_c18619	dbj|BAF98466.1|	cytochrome P450 [Coptis japonica var. dissecta]	527	518	508	107	385	518	58	3e-43	177
CH_rep_c18636	gb|ABS00393.1|	cytochrome P450 hydroxylase [Hyoscyamus muticus]	1065	502	960	175	240	497	54	2e-78	296
CH_rep_c18645	gb|AAD47832.1|	cytochrome P450 [Nicotiana tabacum]	839	499	676	11	31	251	48	4e-53	212
CH_rep_c18825	gb|ABS00393.1|	cytochrome P450 hydroxylase [Hyoscyamus muticus]	1188	502	440	12	355	497	67	3e-89	209
CH_rep_c18831	ref|XP_002331427.1|	cytochrome P450 [Populus trichocarpa] gb|EEF10772.1| cytochrome P450 [Populus trichocarpa]	778	481	778	230	98	282	47	2e-43	160
CH_rep_c18853	gb|ABS00393.1|	cytochrome P450 hydroxylase [Hyoscyamus muticus]	895	502	849	319	321	497	63	4e-63	241
CH_rep_c18859	emb|CAA16713.1|	cytochrome P450 [Arabidopsis thaliana] emb|CAB78925.1| cytochrome P450 [Arabidopsis thaliana]	694	457	80	694	6	209	74	6e-86	320
CH_rep_c19358	gb|ABO84853.1|	cytochrome P450 [Pastinaca sativa]	600	473	444	49	34	165	72	2e-49	195
CH_rep_c19371	ref|XP_002309057.1|	cytochrome P450 [Populus trichocarpa] gb|EEE92580.1| cytochrome P450 [Populus trichocarpa]	673	484	1	561	100	288	43	4e-37	158
CH_rep_c19384	gb|ABS00393.1|	cytochrome P450 hydroxylase [Hyoscyamus muticus]	610	502	488	291	432	497	62	6e-28	89
CH_rep_c19500	ref|XP_002309057.1|	cytochrome P450 [Populus trichocarpa] gb|EEE92580.1| cytochrome P450 [Populus trichocarpa]	507	484	505	362	397	444	70	1e-22	74.7
CH_rep_c19527	ref|XP_002309057.1|	cytochrome P450 [Populus trichocarpa] gb|EEE92580.1| cytochrome P450 [Populus trichocarpa]	692	484	639	94	302	483	62	5e-66	254
CH_rep_c19614	ref|XP_002331427.1|	cytochrome P450 [Populus trichocarpa] gb|EEF10772.1| cytochrome P450 [Populus trichocarpa]	1238	481	1	726	98	341	47	1e-109	218
CH_rep_c19632	gb|AAD47832.1|	cytochrome P450 [Nicotiana tabacum]	1329	499	1219	2	32	431	40	7e-84	315
CH_rep_c19642	emb|CAC24711.1|	cytochrome P450 [Solanum tuberosum]	1783	502	1662	247	32	498	42	1e-103	379
CH_rep_c19765	gb|AAD47832.1|	cytochrome P450 [Nicotiana tabacum]	833	499	671	438	31	108	57	3e-27	99
CH_rep_c1996	ref|XP_002323130.1|	cytochrome P450 [Populus trichocarpa] gb|EEF04891.1| cytochrome P450 [Populus trichocarpa]	1287	499	1129	2	3	371	47	9e-97	358
CH_rep_c19999	gb|AAL54886.1|AF092915_1	cytochrome P450-dependent fatty acid hydroxylase [Nicotiana tabacum]	526	511	2	370	216	338	59	8e-47	143
CH_rep_c20039	ref|XP_002309057.1|	cytochrome P450 [Populus trichocarpa] gb|EEE92580.1| cytochrome P450 [Populus trichocarpa]	740	484	1	648	267	483	58	3e-73	278
CH_rep_c20093	gb|ABS00393.1|	cytochrome P450 hydroxylase [Hyoscyamus muticus]	880	502	779	390	297	426	63	1e-68	178
CH_rep_c2023	gb|ABS00393.1|	cytochrome P450 hydroxylase [Hyoscyamus muticus]	674	502	627	265	373	493	61	2e-42	176
CH_rep_c20231	gb|ABS00393.1|	cytochrome P450 hydroxylase [Hyoscyamus muticus]	816	502	15	662	282	497	58	6e-70	268
CH_rep_c20268	ref|XP_002316008.1|	cytochrome P450 [Populus trichocarpa] gb|EEF02179.1| cytochrome P450 [Populus trichocarpa]	486	513	60	326	425	513	70	2e-29	132
CH_rep_c20356	gb|ABC69404.1|	CYP71D51v2 [Nicotiana tabacum]	1513	514	856	161	279	510	58	1e-118	291
CH_rep_c20508	gb|ABS00393.1|	cytochrome P450 hydroxylase [Hyoscyamus muticus]	1181	502	655	1110	347	498	67	4e-85	224
CH_rep_c2051	gb|AAT06911.1|	psoralen synthase [Ammi majus]	877	494	769	86	3	229	60	4e-71	272
CH_rep_c20589	gb|ABS00393.1|	cytochrome P450 hydroxylase [Hyoscyamus muticus]	1161	502	5	919	171	472	50	5e-90	324
CH_rep_c20620	ref|XP_002316010.1|	cytochrome P450 [Populus trichocarpa] gb|EEF02181.1| cytochrome P450 [Populus trichocarpa]	836	515	55	528	358	515	62	2e-57	213
CH_rep_c20776	ref|XP_002309057.1|	cytochrome P450 [Populus trichocarpa] gb|EEE92580.1| cytochrome P450 [Populus trichocarpa]	785	484	334	576	403	483	69	2e-48	122
CH_rep_c20798	dbj|BAF98466.1|	cytochrome P450 [Coptis japonica var. dissecta]	685	518	2	571	329	518	59	3e-64	248
CH_rep_c20842	ref|XP_002312910.1|	cytochrome P450 [Populus trichocarpa] gb|EEE86865.1| cytochrome P450 [Populus trichocarpa]	984	543	660	1	59	282	36	2e-38	163
CH_rep_c20853	gb|AAL54886.1|AF092915_1	cytochrome P450-dependent fatty acid hydroxylase [Nicotiana tabacum]	595	511	327	157	282	338	84	1e-54	98.2
CH_rep_c2103	gb|ABC69414.1|	CYP72A57 [Nicotiana tabacum]	1405	518	1084	398	244	471	56	1e-114	275
CH_rep_c21046	emb|CAC24711.1|	cytochrome P450 [Solanum tuberosum]	1439	502	736	233	294	461	63	1e-107	231
CH_rep_c21134	gb|ABR15423.1|	(-)P450 limonene-3-hydroxylase [Mentha haplocalyx var. piperascens]	479	498	30	275	414	495	58	8e-23	109
CH_rep_c21181	ref|XP_002309057.1|	cytochrome P450 [Populus trichocarpa] gb|EEE92580.1| cytochrome P450 [Populus trichocarpa]	844	484	113	817	28	270	44	3e-53	212
CH_rep_c21223	gb|ABC69390.1|	CYP72A53v1 [Nicotiana tabacum]	546	518	292	525	155	231	58	9e-36	93.6
CH_rep_c2123	ref|XP_002328261.1|	cytochrome P450 [Populus trichocarpa] gb|EEE76141.1| cytochrome P450 [Populus trichocarpa]	1818	527	1708	308	2	523	44	1e-127	461
CH_rep_c21233	ref|XP_002313286.1|	cytochrome P450 [Populus trichocarpa] gb|EEE87241.1| cytochrome P450 [Populus trichocarpa]	510	474	239	508	281	370	56	1e-31	113
CH_rep_c21234	gb|ACJ05649.1|	ferritin 1B [Triticum aestivum]	837	192	837	571	77	165	73	2e-27	126
CH_rep_c21237	gb|ABS00393.1|	cytochrome P450 hydroxylase [Hyoscyamus muticus]	492	502	488	180	396	498	64	9e-35	149
CH_rep_c21275	gb|ABS00393.1|	cytochrome P450 hydroxylase [Hyoscyamus muticus]	731	502	667	350	345	450	67	5e-48	162
CH_rep_c21298	emb|CAC24711.1|	cytochrome P450 [Solanum tuberosum]	685	502	160	684	269	442	55	4e-49	198
CH_rep_c21312	ref|XP_002300368.1|	cytochrome P450 [Populus trichocarpa] gb|EEE85173.1| cytochrome P450 [Populus trichocarpa]	926	480	285	911	207	405	35	8e-42	135
CH_rep_c21376	ref|XP_002306227.1|	cytochrome P450 [Populus trichocarpa] gb|EEE86738.1| cytochrome P450 [Populus trichocarpa]	637	486	94	324	2	78	62	2e-24	116
CH_rep_c21487	ref|XP_002312910.1|	cytochrome P450 [Populus trichocarpa] gb|EEE86865.1| cytochrome P450 [Populus trichocarpa]	526	543	53	493	129	274	35	8e-23	110
CH_rep_c21551	gb|ABS00393.1|	cytochrome P450 hydroxylase [Hyoscyamus muticus]	757	502	5	394	310	439	62	7e-56	179
CH_rep_c2169	ref|XP_002328261.1|	cytochrome P450 [Populus trichocarpa] gb|EEE76141.1| cytochrome P450 [Populus trichocarpa]	1872	527	1796	396	2	523	44	1e-127	459
CH_rep_c21731	gb|ABC69404.1|	CYP71D51v2 [Nicotiana tabacum]	970	514	970	2	177	496	49	2e-89	333
CH_rep_c21755	ref|XP_002310636.1|	cytochrome P450 [Populus trichocarpa] gb|EEE91086.1| cytochrome P450 [Populus trichocarpa]	876	509	848	675	85	142	43	6e-28	64.7
CH_rep_c21768	gb|ABS00393.1|	cytochrome P450 hydroxylase [Hyoscyamus muticus]	384	502	384	178	430	498	63	1e-19	99
CH_rep_c21862	gb|ABS00393.1|	cytochrome P450 hydroxylase [Hyoscyamus muticus]	526	502	502	227	407	498	65	1e-29	132
CH_rep_c21890	gb|ABS00393.1|	cytochrome P450 hydroxylase [Hyoscyamus muticus]	832	502	46	744	267	498	55	1e-69	267
CH_rep_c22040	ref|XP_002309057.1|	cytochrome P450 [Populus trichocarpa] gb|EEE92580.1| cytochrome P450 [Populus trichocarpa]	859	484	317	754	318	463	63	5e-66	209
CH_rep_c22374	ref|XP_002306227.1|	cytochrome P450 [Populus trichocarpa] gb|EEE86738.1| cytochrome P450 [Populus trichocarpa]	458	486	72	284	2	73	61	1e-20	102
CH_rep_c22564	gb|ABO84855.1|	cytochrome P450 [Apium graveolens]	596	476	155	595	35	181	70	2e-54	215
CH_rep_c22681	gb|ABE57266.1|	amorpha-4,11-diene monooxygenase [Artemisia annua]	678	488	150	677	35	210	41	5e-28	128
CH_rep_c22761	gb|ABS00393.1|	cytochrome P450 hydroxylase [Hyoscyamus muticus]	571	502	536	168	380	502	63	9e-42	173
CH_rep_c22876	ref|XP_002325322.1|	cytochrome P450 [Populus trichocarpa] gb|EEE99703.1| cytochrome P450 [Populus trichocarpa]	481	519	367	143	435	509	65	2e-32	112
CH_rep_c22933	gb|ABS00393.1|	cytochrome P450 hydroxylase [Hyoscyamus muticus]	514	502	22	384	377	497	64	2e-41	171
CH_rep_c23045	gb|ABS00393.1|	cytochrome P450 hydroxylase [Hyoscyamus muticus]	485	502	441	160	405	498	63	2e-31	131
CH_rep_c23131	ref|XP_002328261.1|	cytochrome P450 [Populus trichocarpa] gb|EEE76141.1| cytochrome P450 [Populus trichocarpa]	739	527	92	559	87	249	38	5e-35	115
CH_rep_c23218	gb|ABI31728.1|	amorpha-4,11-diene C-12 oxidase [Artemisia annua]	593	495	419	36	40	167	58	3e-38	161
CH_rep_c23423	ref|XP_002309057.1|	cytochrome P450 [Populus trichocarpa] gb|EEE92580.1| cytochrome P450 [Populus trichocarpa]	443	484	429	223	415	483	57	8e-15	83.2
CH_rep_c23478	emb|CAC24711.1|	cytochrome P450 [Solanum tuberosum]	412	502	401	3	297	429	63	2e-44	181
CH_rep_c2384	gb|ABS00393.1|	cytochrome P450 hydroxylase [Hyoscyamus muticus]	1725	502	145	1566	28	498	51	1e-143	513
CH_rep_c23922	gb|ABO84853.1|	cytochrome P450 [Pastinaca sativa]	523	473	337	522	80	141	69	2e-34	94.7
CH_rep_c2393	gb|ABS00393.1|	cytochrome P450 hydroxylase [Hyoscyamus muticus]	1664	502	1184	327	127	411	48	1e-119	280
CH_rep_c23952	gb|AAD47832.1|	cytochrome P450 [Nicotiana tabacum]	834	499	703	509	31	95	63	6e-39	92.4
CH_rep_c2469	gb|ABC59078.1|	cytochrome P450 monooxygenase CYP72A59 [Medicago truncatula]	866	518	196	729	339	516	63	6e-80	243
CH_rep_c2685	ref|XP_002299579.1|	cytochrome P450 [Populus trichocarpa] gb|EEE84384.1| cytochrome P450 [Populus trichocarpa]	506	493	201	482	43	137	47	3e-22	107
CH_rep_c2731	gb|AAZ07704.1|	cytochrome P450 monooxygenase isoform I [Sesamum indicum]	944	499	672	319	380	497	53	4e-46	141
CH_rep_c2758	ref|XP_002331427.1|	cytochrome P450 [Populus trichocarpa] gb|EEF10772.1| cytochrome P450 [Populus trichocarpa]	1195	481	1193	96	115	480	75	1e-166	589
CH_rep_c2838	gb|AAZ07706.1|	cytochrome P450 monooxygenase [Sesamum indicum]	876	514	838	278	328	514	61	2e-55	220
CH_rep_c2890	gb|ABS00393.1|	cytochrome P450 hydroxylase [Hyoscyamus muticus]	1794	502	1632	727	31	326	43	1e-133	258
CH_rep_c3036	ref|XP_002316010.1|	cytochrome P450 [Populus trichocarpa] gb|EEF02181.1| cytochrome P450 [Populus trichocarpa]	1075	515	408	827	204	342	56	1e-77	169
CH_rep_c3234	ref|XP_002299957.1|	cytochrome P450 [Populus trichocarpa] gb|EEE84762.1| cytochrome P450 [Populus trichocarpa]	725	479	723	301	337	477	58	1e-45	187
CH_rep_c3273	dbj|BAD15331.1|	cytochrome P450 [Panax ginseng]	630	500	539	225	395	499	61	5e-32	140
CH_rep_c3284	ref|XP_002316008.1|	cytochrome P450 [Populus trichocarpa] gb|EEF02179.1| cytochrome P450 [Populus trichocarpa]	690	513	686	444	433	513	74	2e-27	126
CH_rep_c356	gb|ABS00393.1|	cytochrome P450 hydroxylase [Hyoscyamus muticus]	1799	502	1617	199	31	497	50	1e-137	492
CH_rep_c3683	ref|XP_002328261.1|	cytochrome P450 [Populus trichocarpa] gb|EEE76141.1| cytochrome P450 [Populus trichocarpa]	1768	527	1712	312	2	523	45	1e-128	462
CH_rep_c3727	gb|ABC69422.1|	CYP72A58 [Nicotiana tabacum]	906	513	876	172	282	513	61	6e-74	281
CH_rep_c3739	gb|ABO84855.1|	cytochrome P450 [Apium graveolens]	601	476	155	514	35	154	74	2e-47	187
CH_rep_c3780	ref|NP_198460.1|	CYP716A1; electron carrier/ heme binding / iron ion binding / monooxygenase/ oxygen binding [Arabidopsis thaliana] dbj|BAA96885.1| cytochrome P450-like [Arabidopsis thaliana]	1872	477	736	281	322	474	56	1e-108	199
CH_rep_c3963	pop:POPTR_591870	CYP82C5v1; cytochrome P450	677	392	57	266	321	390	54	8e-17	90.1
CH_rep_c4041	gb|AAT06911.1|	psoralen synthase [Ammi majus]	600	494	62	499	349	494	76	2e-64	244
CH_rep_c4090	gb|ABC69414.1|	CYP72A57 [Nicotiana tabacum]	950	518	186	557	44	167	51	3e-67	143
CH_rep_c4167	gb|ABS00393.1|	cytochrome P450 hydroxylase [Hyoscyamus muticus]	1673	502	916	143	244	497	53	1e-126	291
CH_rep_c4218	ref|XP_002310060.1|	cytochrome P450 [Populus trichocarpa] gb|EEE90510.1| cytochrome P450 [Populus trichocarpa]	550	504	18	512	143	314	43	2e-30	132
CH_rep_c4227	gb|ABO84853.1|	cytochrome P450 [Pastinaca sativa]	529	473	96	398	373	473	74	6e-50	169
CH_rep_c4425	gb|ABC59078.1|	cytochrome P450 monooxygenase CYP72A59 [Medicago truncatula]	932	518	114	680	325	512	63	2e-69	250
CH_rep_c4461	gb|ABC69422.1|	CYP72A58 [Nicotiana tabacum]	498	513	3	302	407	506	76	4e-39	164
CH_rep_c452	gb|AAL54887.1|AF092916_1	cytochrome P450-dependent fatty acid hydroxylase [Nicotiana tabacum]	1230	511	1229	486	247	504	52	1e-68	264
CH_rep_c4533	ref|XP_002325324.1|	cytochrome P450 [Populus trichocarpa] gb|EEE99705.1| cytochrome P450 [Populus trichocarpa]	645	519	500	180	21	126	49	1e-37	115
CH_rep_c4554	mdo:100023529	similar to cytochrome P450 ; K07428 cytochrome P450, family 4, subfamily X [EC:1.14.14.1]	583	511	556	371	424	484	51	1e-11	72.4
CH_rep_c4866	ref|XP_002331427.1|	cytochrome P450 [Populus trichocarpa] gb|EEF10772.1| cytochrome P450 [Populus trichocarpa]	1471	481	1471	326	98	481	53	1e-115	420
CH_rep_c4878	gb|ABS00393.1|	cytochrome P450 hydroxylase [Hyoscyamus muticus]	1690	502	1661	228	26	497	49	1e-128	463
CH_rep_c4961	gb|ABC59078.1|	cytochrome P450 monooxygenase CYP72A59 [Medicago truncatula]	495	518	413	9	7	140	51	7e-35	149
CH_rep_c4977	gb|ABC59076.1|	cytochrome P450 monooxygenase CYP716A12 [Medicago truncatula]	499	479	314	3	12	109	50	1e-20	102
CH_rep_c524	gb|AAL54886.1|AF092915_1	cytochrome P450-dependent fatty acid hydroxylase [Nicotiana tabacum]	1178	511	880	2	30	325	44	2e-64	250
CH_rep_c5247	ref|XP_002309057.1|	cytochrome P450 [Populus trichocarpa] gb|EEE92580.1| cytochrome P450 [Populus trichocarpa]	1845	484	1703	360	36	483	41	1e-89	335
CH_rep_c5319	dbj|BAC53891.1|	cytochrome P450 [Petunia x hybrida]	942	507	274	606	394	503	54	2e-56	130
CH_rep_c5359	ref|XP_002323130.1|	cytochrome P450 [Populus trichocarpa] gb|EEF04891.1| cytochrome P450 [Populus trichocarpa]	890	499	814	359	347	498	63	1e-55	208
CH_rep_c5549	AT3G26310.1	| Symbols: CYP71B35 | CYP71B35; electron carrier/ heme binding / iron ion binding / monooxygenase/ oxygen binding | chr3:9641089-9642779 REVERSE	675	500	243	515	189	277	34	4e-22	65.5
CH_rep_c5804	sp|Q43068|C82A1_PEA	Cytochrome P450 82A1 (Fragment) OS=Pisum sativum GN=CYP82A1 PE=2 SV=2	475	544	472	2	39	215	35	2e-25	115
CH_rep_c587	gb|ABC86558.1|	abscisic acid 8'-hydroxylase [Phaseolus vulgaris]	1156	464	1018	167	180	463	76	1e-135	461
CH_rep_c5896	gb|ABS00393.1|	cytochrome P450 hydroxylase [Hyoscyamus muticus]	1890	502	124	1533	32	498	52	1e-143	512
CH_rep_c6070	gb|ABA55732.1|	ABA 8'-hydroxylase CYP707A1 [Solanum tuberosum]	489	469	47	241	401	465	84	6e-28	126
CH_rep_c6525	gb|ABC69422.1|	CYP72A58 [Nicotiana tabacum]	502	513	216	413	39	104	48	1e-15	78.6
CH_rep_c6821	gb|ACM17896.1|	cinnamate-4-hydroxylase [Rubus occidentalis]	529	504	445	104	1	114	86	7e-71	210
CH_rep_c6856	gb|AAL54888.1|AF116915_1	obtusifoliol-14-demethylase [Nicotiana tabacum]	583	487	561	256	386	487	76	6e-41	170
CH_rep_c6876	gb|AAB97736.1|	NADPH cytochrome P450 reductase [Petroselinum crispum]	517	681	517	344	613	669	79	4e-21	92
CH_rep_c7151	ref|XP_002299957.1|	cytochrome P450 [Populus trichocarpa] gb|EEE84762.1| cytochrome P450 [Populus trichocarpa]	519	479	518	264	394	478	60	7e-26	120
CH_rep_c7312	dbj|BAF98466.1|	cytochrome P450 [Coptis japonica var. dissecta]	698	518	123	572	369	518	60	3e-61	203
CH_rep_c7534	gb|ABC59078.1|	cytochrome P450 monooxygenase CYP72A59 [Medicago truncatula]	613	518	572	378	454	516	60	1e-12	77
CH_rep_c7553	ref|XP_002303566.1|	cytochrome P450 [Populus trichocarpa] gb|EEE78545.1| cytochrome P450 [Populus trichocarpa]	654	481	119	520	10	142	48	3e-38	150
CH_rep_c7703	gb|ABC69409.1|	CYP71AT2v2 [Nicotiana tabacum]	531	495	530	210	386	492	68	2e-38	162
CH_rep_c7879	gb|AAT06911.1|	psoralen synthase [Ammi majus]	432	494	86	319	24	101	61	1e-17	92.4
CH_rep_c7916	ref|NP_850427.1|	CYP704A1; electron carrier/ heme binding / iron ion binding / monooxygenase/ oxygen binding [Arabidopsis thaliana]	495	505	493	251	390	470	64	2e-34	114
CH_rep_c7926	emb|CAA16713.1|	cytochrome P450 [Arabidopsis thaliana] emb|CAB78925.1| cytochrome P450 [Arabidopsis thaliana]	803	457	692	189	6	172	71	3e-67	259
CH_rep_c8026	gb|ABS00393.1|	cytochrome P450 hydroxylase [Hyoscyamus muticus]	1820	502	899	438	275	428	59	1e-116	201
CH_rep_c8329	gb|ABO84855.1|	cytochrome P450 [Apium graveolens]	424	476	375	1	143	266	45	2e-26	100
CH_rep_c847	ref|XP_002331427.1|	cytochrome P450 [Populus trichocarpa] gb|EEF10772.1| cytochrome P450 [Populus trichocarpa]	1366	481	1366	221	98	481	53	1e-115	420
CH_rep_c8724	gb|ABS00393.1|	cytochrome P450 hydroxylase [Hyoscyamus muticus]	416	502	406	146	411	498	48	3e-16	87.8
CH_rep_c8785	gb|ABC59076.1|	cytochrome P450 monooxygenase CYP716A12 [Medicago truncatula]	536	479	536	294	399	479	81	7e-35	150
CH_rep_c88	gb|ABS00393.1|	cytochrome P450 hydroxylase [Hyoscyamus muticus]	1734	502	1593	172	28	498	51	1e-143	513
CH_rep_c8827	gb|ABC59076.1|	cytochrome P450 monooxygenase CYP716A12 [Medicago truncatula]	501	479	329	3	6	109	62	1e-31	139
CH_rep_c9240	ref|XP_002323294.1|	cytochrome P450 [Populus trichocarpa] gb|EEF05055.1| cytochrome P450 [Populus trichocarpa]	494	511	243	46	1	67	67	6e-20	100
CH_rep_c9575	dbj|BAF98468.1|	cytochrome P450 [Coptis japonica var. dissecta]	686	499	23	505	339	499	59	6e-56	221
CH_rep_c9599	gb|ABC69414.1|	CYP72A57 [Nicotiana tabacum]	660	518	73	612	4	175	51	2e-46	189
CH_rep_c9940	gb|ABC68397.1|	cytochrome P450 monooxygenase CYP83E8 [Glycine max]	289	499	281	144	451	496	73	9e-14	79.7
CH_s19896	gb|AAO32823.1|	cytochrome P450 71D2 [Catharanthus roseus]	520	430	49	519	220	370	53	2e-42	174
CH_s20166	gb|ABS00393.1|	cytochrome P450 hydroxylase [Hyoscyamus muticus]	506	502	436	173	411	498	63	3e-30	124
CH_s21779	ref|XP_002316008.1|	cytochrome P450 [Populus trichocarpa] gb|EEF02179.1| cytochrome P450 [Populus trichocarpa]	411	513	88	339	427	510	73	3e-31	134
CH_s22133	ref|XP_002327361.1|	cytochrome P450 [Populus trichocarpa] gb|EEE74166.1| cytochrome P450 [Populus trichocarpa]	325	486	325	86	407	485	65	3e-20	101
CH_s22365	gb|ABC69419.1|	CYP72A56 [Nicotiana tabacum]	468	516	288	464	123	181	55	3e-18	73.6
CH_s22848	ref|XP_002327361.1|	cytochrome P450 [Populus trichocarpa] gb|EEE74166.1| cytochrome P450 [Populus trichocarpa]	481	486	89	400	127	230	41	7e-17	86.3
CH_s23937	emb|CAC24711.1|	cytochrome P450 [Solanum tuberosum]	369	502	38	343	343	444	69	9e-38	159

## Sheet: GTs
query_name	subject_name	sbject_annotation	query_length	subject_length	query_start	query_end	subject_start	subject_end	percent_identities	evalue	score_bits
CH_c10436	sp|Q9SK82|COGT2_ARATH	Cytokinin-O-glucosyltransferase 2 OS=Arabidopsis thaliana GN=UGT85A1 PE=1 SV=1	585	489	1	270	318	406	62	4e-39	132
CH_c10468	gb|ABH03018.1|	resveratrol/hydroxycinnamic acid O-glucosyltransferase [Vitis labrusca]	601	479	601	2	188	385	54	1e-58	229
CH_c10980	ath:AT4G27990	YGGT family protein	504	218	503	264	130	207	58	1e-14	81.6
CH_c11113	dbj|BAD93688.1|	glucosyltransferase [Nicotiana tabacum]	1018	496	455	982	288	469	46	8e-57	152
CH_c11994	ref|XP_002324094.1|	glycosyltransferase [Populus trichocarpa] gb|EEF04227.1| glycosyltransferase [Populus trichocarpa]	658	528	476	198	119	211	68	1e-73	139
CH_c12364	ref|XP_002324094.1|	glycosyltransferase [Populus trichocarpa] gb|EEF04227.1| glycosyltransferase [Populus trichocarpa]	546	528	161	544	306	433	78	3e-54	214
CH_c12880	gb|AAR06912.1|	UDP-glycosyltransferase 76G1 [Stevia rebaudiana]	530	458	82	243	14	66	59	2e-19	68.6
CH_c12893	gb|ABB88578.1|	UDP-glucosyltransferase [Ixeris dentata var. albiflora]	1063	458	851	417	256	395	49	4e-55	160
CH_c14077	sp|Q9MB73|LGT_CITUN	Limonoid UDP-glucosyltransferase OS=Citrus unshiu PE=2 SV=1	453	511	131	451	264	372	44	3e-26	117
CH_c14314	sp|Q43641|UFOG_SOLME	Anthocyanidin 3-O-glucosyltransferase OS=Solanum melongena GN=GT PE=2 SV=1	582	433	11	277	289	377	49	3e-23	108
CH_c14589	sp|Q9SK82|COGT2_ARATH	Cytokinin-O-glucosyltransferase 2 OS=Arabidopsis thaliana GN=UGT85A1 PE=1 SV=1	472	489	399	118	371	464	59	3e-35	132
CH_c14779	sp|Q9LJP4|CSLC4_ARATH	Xyloglucan glycosyltransferase 4 OS=Arabidopsis thaliana GN=CSLC4 PE=1 SV=1	677	673	1	369	137	259	68	2e-87	180
CH_c14957	ref|XP_002321071.1|	glycosyltransferase [Populus trichocarpa] gb|EEE99386.1| glycosyltransferase [Populus trichocarpa]	616	531	3	458	167	320	64	1e-59	196
CH_c15865	sp|Q9SSE8|GLYT1_ARATH	Probable glycosyltransferase At3g07620 OS=Arabidopsis thaliana GN=At3g07620 PE=3 SV=1	538	470	30	296	184	279	39	6e-12	70.5
CH_c16249	dbj|BAA83484.1|	UDP-glucose: flavonoid 7-O-glucosyltransferase [Scutellaria baicalensis]	526	476	378	157	393	464	51	1e-21	59.3
CH_c16306	dbj|BAD93688.1|	glucosyltransferase [Nicotiana tabacum]	507	496	505	167	383	495	53	9e-23	109
CH_c16359	dbj|BAF75895.1|	tetrahydroxychalcone 2'-glucosyltransferase [Cyclamen persicum]	861	482	6	860	146	428	57	8e-87	324
CH_c16470	dbj|BAG80543.1|	UDP-glucose:glucosyltransferase [Lycium barbarum]	904	445	760	110	230	445	54	2e-65	244
CH_c16519	ref|XP_002324094.1|	glycosyltransferase [Populus trichocarpa] gb|EEF04227.1| glycosyltransferase [Populus trichocarpa]	689	528	1	588	331	526	83	7e-99	363
CH_c17349	ath:AT4G16710	glycosyltransferase family protein 28 ; K07432 beta-1,4-N-acetylglucosaminyltransferase [EC:2.4.1.141]	388	176	388	185	106	173	57	4e-15	83.2
CH_c17593	gb|ABB88577.1|	UDP-glucosyltransferase [Ixeris dentata var. albiflora]	521	479	470	21	223	372	57	4e-43	177
CH_c1793	ref|NP_001150770.1|	YGGT family protein [Zea mays] gb|ACG40322.1| YGGT family protein [Zea mays]	922	236	664	212	41	193	61	5e-42	175
CH_c1973	sp|Q9FIA0|CNGT2_ARATH	Cytokinin-N-glucosyltransferase 2 OS=Arabidopsis thaliana GN=UGT76C2 PE=1 SV=1	701	450	618	223	317	448	50	2e-35	141
CH_c2962	ref|XP_001773440.1|	cellulose synthase-like C3, glycosyltransferase family 2 [Physcomitrella patens subsp. patens] gb|ABI55235.1| cellulose synthase-like C3 [Physcomitrella patens] gb|EDQ61813.1| cellulose synthase-like C3, glycosyltransferase family 2 [Physcomitrella patens subsp. patens]	788	693	437	42	4	138	31	1e-12	77.4
CH_c3783	sp|Q9SK82|COGT2_ARATH	Cytokinin-O-glucosyltransferase 2 OS=Arabidopsis thaliana GN=UGT85A1 PE=1 SV=1	1361	489	608	306	330	429	51	7e-81	122
CH_c4260	sp|Q9ZQB9|CSLCC_ARATH	Probable xyloglucan glycosyltransferase 12 OS=Arabidopsis thaliana GN=CSLC12 PE=1 SV=1	675	699	667	446	625	698	55	3e-13	75.5
CH_c4810	sp|Q91YQ5|RPN1_MOUSE	Dolichyl-diphosphooligosaccharide--protein glycosyltransferase subunit 1 OS=Mus musculus GN=Rpn1 PE=2 SV=1	731	608	12	389	285	411	37	4e-25	85.9
CH_c4838	ref|XP_002324094.1|	glycosyltransferase [Populus trichocarpa] gb|EEF04227.1| glycosyltransferase [Populus trichocarpa]	879	528	377	3	45	171	51	8e-37	108
CH_c5395	dbj|BAA83484.1|	UDP-glucose: flavonoid 7-O-glucosyltransferase [Scutellaria baicalensis]	741	476	53	526	281	435	67	5e-62	217
CH_c5762	ref|XP_002320745.1|	glycosyltransferase [Populus trichocarpa] gb|EEE99060.1| glycosyltransferase [Populus trichocarpa]	617	687	2	436	543	687	89	2e-80	301
CH_c5992	sp|Q8BXQ2|PIGT_MOUSE	GPI transamidase component PIG-T OS=Mus musculus GN=Pigt PE=1 SV=2	1233	582	1233	106	143	476	27	5e-34	145
CH_c6487	dbj|BAF96584.1|	glucosyltransferase homolog [Antirrhinum majus]	496	474	384	1	84	210	53	1e-28	129
CH_c6835	dbj|BAG80543.1|	UDP-glucose:glucosyltransferase [Lycium barbarum]	920	445	672	127	33	208	32	2e-34	93.2
CH_c7183	dbj|BAH80312.1|	UDP-glucose:flavonoid glucoside 1,6-glucosyltransferase [Catharanthus roseus]	792	454	41	781	13	264	41	6e-46	188
CH_c7208	dbj|BAC78438.1|	isoflavonoid glucosyltransferase [Glycyrrhiza echinata]	678	482	611	138	312	465	54	4e-48	178
CH_c7379	ref|XP_001754889.1|	cellulose synthase-like C5, glycosyltransferase family 2 [Physcomitrella patens subsp. patens] gb|EDQ80343.1| cellulose synthase-like C5, glycosyltransferase family 2 [Physcomitrella patens subsp. patens]	536	686	61	297	299	377	81	1e-55	140
CH_c7864	gb|AAK73021.1|AF367245_1	ceramide glucosyltransferase [Gossypium arboreum]	1205	520	40	777	257	502	74	1e-107	384
CH_c7902	sp|Q8LIY0|CSLC1_ORYSJ	Probable xyloglucan glycosyltransferase 1 OS=Oryza sativa subsp. japonica GN=CSLC1 PE=2 SV=1	769	690	64	252	567	629	73	2e-33	94
CH_c8483	ath:AT4G16710	glycosyltransferase family protein 28 ; K07432 beta-1,4-N-acetylglucosaminyltransferase [EC:2.4.1.141]	828	176	656	150	9	176	54	4e-38	161
CH_c9258	ath:AT2G13360	AGT; AGT (ALANINE:GLYOXYLATE AMINOTRANSFERASE) ; K00828 serine--glyoxylate transaminase [EC:2.6.1.45]	479	401	2	478	130	287	81	1e-69	264
CH_c9376	dbj|BAC78438.1|	isoflavonoid glucosyltransferase [Glycyrrhiza echinata]	440	482	53	367	7	114	38	4e-20	89
CH_c9545	gb|ABB88577.1|	UDP-glucosyltransferase [Ixeris dentata var. albiflora]	499	479	237	1	275	351	62	1e-27	104
CH_c9862	dbj|BAF99027.1|	UDP-glucose:sesaminol 2'-O-glucoside-O-glucosyltransferase [Sesamum indicum]	536	469	43	534	199	355	41	3e-27	124
CH_c9888	ath:AT3G15350	glycosyltransferase family 14 protein / core-2/I-branching enzyme family protein	518	424	209	367	97	149	41	4e-16	55.1
CH_rep_c1053	sp|O54734|OST48_MOUSE	Dolichyl-diphosphooligosaccharide--protein glycosyltransferase 48 kDa subunit OS=Mus musculus GN=Ddost PE=1 SV=1	607	441	562	329	358	435	62	4e-24	111
CH_rep_c11354	ath:AT1G32210	ATDAD1; ATDAD1 (DEFENDER AGAINST APOPTOTIC DEATH 1) ; K00730 dolichyl-diphosphooligosaccharide--protein glycosyltransferase [EC:2.4.1.119]	669	115	534	283	20	103	90	4e-38	156
CH_rep_c11455	ref|XP_002320745.1|	glycosyltransferase [Populus trichocarpa] gb|EEE99060.1| glycosyltransferase [Populus trichocarpa]	807	687	60	416	562	680	86	4e-68	242
CH_rep_c1261	sp|Q9LJP4|CSLC4_ARATH	Xyloglucan glycosyltransferase 4 OS=Arabidopsis thaliana GN=CSLC4 PE=1 SV=1	992	673	2	679	439	673	44	2e-39	163
CH_rep_c13408	sp|Q9FIA0|CNGT2_ARATH	Cytokinin-N-glucosyltransferase 2 OS=Arabidopsis thaliana GN=UGT76C2 PE=1 SV=1	511	450	510	274	355	433	37	2e-12	72
CH_rep_c15285	dbj|BAH80313.1|	UDP-glucose:flavonoid glucoside 1,6-glucosyltransferase [Catharanthus roseus]	330	468	61	330	14	104	59	5e-23	110
CH_rep_c1532	sp|P0C7P7|Y1567_ARATH	Uncharacterized UDP-glucosyltransferase At1g05670 OS=Arabidopsis thaliana GN=At1g05670 PE=2 SV=1	831	453	761	3	6	267	36	5e-39	161
CH_rep_c1580	sp|P0C7P7|Y1567_ARATH	Uncharacterized UDP-glucosyltransferase At1g05670 OS=Arabidopsis thaliana GN=At1g05670 PE=2 SV=1	896	453	896	351	265	445	49	8e-41	167
CH_rep_c16141	dbj|BAG80546.1|	UDP-glucose:glucosyltransferase [Lycium barbarum]	511	493	440	267	8	66	45	2e-14	58.2
CH_rep_c16238	ath:AT1G32210	ATDAD1; ATDAD1 (DEFENDER AGAINST APOPTOTIC DEATH 1) ; K00730 dolichyl-diphosphooligosaccharide--protein glycosyltransferase [EC:2.4.1.119]	715	115	607	272	4	115	90	2e-50	202
CH_rep_c1716	sp|Q9SK82|COGT2_ARATH	Cytokinin-O-glucosyltransferase 2 OS=Arabidopsis thaliana GN=UGT85A1 PE=1 SV=1	1272	489	1109	717	203	330	34	4e-47	94.7
CH_rep_c18069	dbj|BAF99027.1|	UDP-glucose:sesaminol 2'-O-glucoside-O-glucosyltransferase [Sesamum indicum]	1011	469	704	279	312	452	46	3e-33	143
CH_rep_c18237	dbj|BAG80553.1|	UDP-glucose:glucosyltransferase [Lycium barbarum]	586	454	585	373	377	447	49	6e-12	74.3
CH_rep_c18628	dbj|BAF99027.1|	UDP-glucose:sesaminol 2'-O-glucoside-O-glucosyltransferase [Sesamum indicum]	588	469	581	294	358	452	39	1e-14	83.2
CH_rep_c18805	dbj|BAF99027.1|	UDP-glucose:sesaminol 2'-O-glucoside-O-glucosyltransferase [Sesamum indicum]	680	469	551	216	342	452	43	3e-26	105
CH_rep_c18887	ath:AT1G32210	ATDAD1; ATDAD1 (DEFENDER AGAINST APOPTOTIC DEATH 1) ; K00730 dolichyl-diphosphooligosaccharide--protein glycosyltransferase [EC:2.4.1.119]	676	115	570	331	4	83	87	2e-45	141
CH_rep_c19239	ath:AT2G39630	glycosyl transferase family 2 protein ; K00729 dolichyl-phosphate beta-glucosyltransferase [EC:2.4.1.117]	485	336	485	387	284	316	78	1e-12	56.2
CH_rep_c19510	ath:AT1G32210	ATDAD1; ATDAD1 (DEFENDER AGAINST APOPTOTIC DEATH 1) ; K00730 dolichyl-diphosphooligosaccharide--protein glycosyltransferase [EC:2.4.1.119]	671	115	595	260	4	115	90	1e-50	202
CH_rep_c19606	dbj|BAG80553.1|	UDP-glucose:glucosyltransferase [Lycium barbarum]	859	454	711	361	331	447	54	5e-40	139
CH_rep_c1985	dbj|BAG80557.1|	UDP-glucose:glucosyltransferase [Lycium barbarum]	998	454	988	443	266	448	50	8e-44	181
CH_rep_c20014	ath:AT1G32210	ATDAD1; ATDAD1 (DEFENDER AGAINST APOPTOTIC DEATH 1) ; K00730 dolichyl-diphosphooligosaccharide--protein glycosyltransferase [EC:2.4.1.119]	639	115	545	210	4	115	88	1e-49	198
CH_rep_c20178	dbj|BAF99027.1|	UDP-glucose:sesaminol 2'-O-glucoside-O-glucosyltransferase [Sesamum indicum]	514	469	427	149	361	452	37	1e-18	77.4
CH_rep_c20802	ath:AT1G32210	ATDAD1; ATDAD1 (DEFENDER AGAINST APOPTOTIC DEATH 1) ; K00730 dolichyl-diphosphooligosaccharide--protein glycosyltransferase [EC:2.4.1.119]	681	115	83	418	4	115	90	2e-50	202
CH_rep_c21341	sp|Q6NYS8|OST48_DANRE	Dolichyl-diphosphooligosaccharide--protein glycosyltransferase 48 kDa subunit OS=Danio rerio GN=ddost PE=2 SV=2	624	441	402	22	47	173	51	4e-29	128
CH_rep_c21445	ath:AT1G32210	ATDAD1; ATDAD1 (DEFENDER AGAINST APOPTOTIC DEATH 1) ; K00730 dolichyl-diphosphooligosaccharide--protein glycosyltransferase [EC:2.4.1.119]	663	115	554	219	4	115	90	1e-50	202
CH_rep_c21665	dbj|BAG80553.1|	UDP-glucose:glucosyltransferase [Lycium barbarum]	622	454	621	472	327	376	56	4e-21	65.9
CH_rep_c21806	dbj|BAH80313.1|	UDP-glucose:flavonoid glucoside 1,6-glucosyltransferase [Catharanthus roseus]	629	468	147	554	40	176	36	2e-18	73.9
CH_rep_c2218	dbj|BAG80553.1|	UDP-glucose:glucosyltransferase [Lycium barbarum]	1686	454	1668	733	1	310	48	1e-114	307
CH_rep_c2304	sp|Q5R501|OST48_PONAB	Dolichyl-diphosphooligosaccharide--protein glycosyltransferase 48 kDa subunit OS=Pongo abelii GN=DDOST PE=2 SV=2	668	439	435	22	45	181	47	2e-29	129
CH_rep_c233	ath:AT1G32210	ATDAD1; ATDAD1 (DEFENDER AGAINST APOPTOTIC DEATH 1) ; K00730 dolichyl-diphosphooligosaccharide--protein glycosyltransferase [EC:2.4.1.119]	688	115	82	417	4	115	90	2e-50	202
CH_rep_c23511	ath:AT2G39630	glycosyl transferase family 2 protein ; K00729 dolichyl-phosphate beta-glucosyltransferase [EC:2.4.1.117]	581	336	198	380	273	333	78	7e-23	109
CH_rep_c2788	emb|CAI30145.1|	glycosyltransferase [Medicago truncatula]	544	541	386	3	53	182	52	6e-29	130
CH_rep_c2901	sp|Q9Y673|ALG5_HUMAN	Dolichyl-phosphate beta-glucosyltransferase OS=Homo sapiens GN=ALG5 PE=1 SV=1	600	324	2	220	241	314	47	1e-12	73.6
CH_rep_c321	sp|Q6NYS8|OST48_DANRE	Dolichyl-diphosphooligosaccharide--protein glycosyltransferase 48 kDa subunit OS=Danio rerio GN=ddost PE=2 SV=2	764	441	280	507	358	433	61	2e-41	110
CH_rep_c321	ath:AT5G66680	DGL1; DGL1 (defective glycosylation 1); dolichyl-diphosphooligosaccharide-protein glycotransferase ; K00730 dolichyl-diphosphooligosaccharide--protein glycosyltransferase [EC:2.4.1.119]	764	437	256	513	352	437	82	7e-77	159
CH_rep_c3350	sp|Q54NM9|STT3_DICDI	Dolichyl-diphosphooligosaccharide--protein glycosyltransferase subunit STT3 OS=Dictyostelium discoideum GN=stt3 PE=3 SV=1	582	714	34	303	624	713	65	7e-30	129
CH_rep_c3647	ath:AT1G32210	ATDAD1; ATDAD1 (DEFENDER AGAINST APOPTOTIC DEATH 1) ; K00730 dolichyl-diphosphooligosaccharide--protein glycosyltransferase [EC:2.4.1.119]	672	115	469	233	37	115	91	2e-44	147
CH_rep_c3714	dbj|BAF99027.1|	UDP-glucose:sesaminol 2'-O-glucoside-O-glucosyltransferase [Sesamum indicum]	1528	469	1467	124	6	452	44	1e-102	376
CH_rep_c39	dbj|BAF99027.1|	UDP-glucose:sesaminol 2'-O-glucoside-O-glucosyltransferase [Sesamum indicum]	1572	469	1510	167	6	452	43	6e-99	365
CH_rep_c4126	sp|Q8H0F2|ANGT_GENTR	Anthocyanin 3'-O-beta-glucosyltransferase OS=Gentiana triflora PE=1 SV=1	934	482	75	932	1	287	51	7e-82	304
CH_rep_c4439	sp|Q54NM9|STT3_DICDI	Dolichyl-diphosphooligosaccharide--protein glycosyltransferase subunit STT3 OS=Dictyostelium discoideum GN=stt3 PE=3 SV=1	826	714	35	460	568	713	54	9e-39	147
CH_rep_c4581	sp|Q9Y673|ALG5_HUMAN	Dolichyl-phosphate beta-glucosyltransferase OS=Homo sapiens GN=ALG5 PE=1 SV=1	598	324	2	229	241	317	46	3e-14	78.6
CH_rep_c4656	sp|Q9Y673|ALG5_HUMAN	Dolichyl-phosphate beta-glucosyltransferase OS=Homo sapiens GN=ALG5 PE=1 SV=1	512	324	2	148	241	289	61	2e-12	72.4
CH_rep_c4954	sp|Q9Y673|ALG5_HUMAN	Dolichyl-phosphate beta-glucosyltransferase OS=Homo sapiens GN=ALG5 PE=1 SV=1	913	324	671	396	57	148	54	4e-36	105
CH_rep_c5435	ref|NP_001151620.1|	dolichyl-diphosphooligosaccharide--protein glycosyltransferase 67 kDasubunit [Zea mays] gb|ACG43541.1| dolichyl-diphosphooligosaccharide--protein glycosyltransferase 67 kDasubunit precursor [Zea mays]	1249	623	854	273	420	613	62	1e-106	239
CH_rep_c5435	ath:AT1G76400	ribophorin I family protein ; K00730 dolichyl-diphosphooligosaccharide--protein glycosyltransferase [EC:2.4.1.119]	1249	614	854	273	411	604	66	1e-108	250
CH_rep_c703	sp|Q9Y673|ALG5_HUMAN	Dolichyl-phosphate beta-glucosyltransferase OS=Homo sapiens GN=ALG5 PE=1 SV=1	785	324	731	210	4	178	48	2e-46	149
CH_rep_c7115	sp|Q9LJP4|CSLC4_ARATH	Xyloglucan glycosyltransferase 4 OS=Arabidopsis thaliana GN=CSLC4 PE=1 SV=1	615	673	613	320	564	673	46	5e-17	87.8
CH_rep_c7395	ath:AT1G32210	ATDAD1; ATDAD1 (DEFENDER AGAINST APOPTOTIC DEATH 1) ; K00730 dolichyl-diphosphooligosaccharide--protein glycosyltransferase [EC:2.4.1.119]	717	115	120	455	4	115	90	2e-50	202
CH_rep_c7668	sp|Q9SK82|COGT2_ARATH	Cytokinin-O-glucosyltransferase 2 OS=Arabidopsis thaliana GN=UGT85A1 PE=1 SV=1	512	489	510	277	385	462	53	8e-20	96.7
CH_rep_c7696	dbj|BAD29721.1|	UDP-glucose glucosyltransferase [Catharanthus roseus]	568	480	33	224	373	434	62	4e-23	79.3
CH_rep_c8224	dbj|BAF96584.1|	glucosyltransferase homolog [Antirrhinum majus]	600	474	34	291	65	147	52	2e-26	83.2
CH_rep_c836	emb|CAI30145.1|	glycosyltransferase [Medicago truncatula]	1833	541	1219	71	153	538	68	1e-171	534
CH_rep_c8491	gb|ABN08985.1|	UDP-glucuronosyl/UDP-glucosyltransferase [Medicago truncatula]	489	243	1	168	121	176	69	1e-29	94
CH_rep_c8604	dbj|BAF99027.1|	UDP-glucose:sesaminol 2'-O-glucoside-O-glucosyltransferase [Sesamum indicum]	529	469	418	2	82	222	41	4e-19	97.8
CH_rep_c8896	ath:AT1G01420	UDP-glucoronosyl/UDP-glucosyl transferase family protein ; K08237 hydroquinone glucosyltransferase [EC:2.4.1.218]	501	481	393	199	377	441	33	2e-13	50.8
CH_rep_c9346	ath:AT2G39630	glycosyl transferase family 2 protein ; K00729 dolichyl-phosphate beta-glucosyltransferase [EC:2.4.1.117]	587	336	549	430	272	311	77	7e-15	70.1
CH_rep_c9908	dbj|BAD93689.1|	glycosyltransferase [Nicotiana tabacum]	476	485	297	208	144	173	70	2e-14	51.6
