# Supplementary material for: Transcriptome analysis of Bupleurum chinense focusing on genes involved in the biosynthesis of saikosaponins
Source: BMC Genomics. 2011 Nov 2;12:539. doi: 10.1186/1471-2164-12-539 (PMC3219613; doi:10.1186/1471-2164-12-539)
Supplement: Additional file 8 — The primers used in the present study. All primers used for full-length cDNA cloning and real-time PCR analysis of P450s and UGTs in the present study are listed. [file 1471-2164-12-539-S8.XLS]

## Sheet: P450 full length
No.	Gene name	GenBank accession No.	Unique sequence name	Primer name	Primer sequence (5'-3')
1	CYP82T1	JF803810	CH-REP-C1996	P5-2FL-F2	TGCACAATAAACATATTATTCGTGTTGAG
			CH-REP-C5359	P5-2FL-R1	CACAAGTCCAACAAACGACCTGTATTA
2	CYP716A41	JF803813	CH-REP-C8827	P11-15FL-F1	AACGCAGAGTACGCGGGGAAGTAAGA
			CH-REP-C8785	P11-24FL-R1	CAAACTGAGCGCTGTCGCACCAATAT
3	CYP90D18	JF803811	CH-REP-C1626	P4-3RACE-R1	AGGCCAGGACATAGCCTTTGTCCACCTC
				P4-3FL-F1	TGTGCACGAGTGCATTTGCAGATTA
				P4-3FL-R1	ATGTCACAATCTGATGCCCCTCCA
4	CYP712F1	JF803816	CH-C1921	P3-1RACE-R1	CTGTTGGGAATTTCCATGTGCCAGGATC
				P3-1FL-F1	GGGATCATCTTGAAGGTGTTTAAC
				P3-1FL-R1	GCCAAACCAAAGCATAAACTGAA
5	CYP707A67	JF803812	CH-REP-C1212	P7-2RACE-F1	TGCCAATTAATCTCCCCGGAACACTC
				P7-2FL-F1	TCTCCTCCTTCATTATCAATCAATCAAA
				P7-2FL-SR1	GAAGTTATTGGCATTTGTTTGGTGTC
6	CYP736A54	JF803815	CH036-H02	3RACE2R	CCATTAGAGTGGCTTTGACATGGGAACG
7	CYP736A53	JF803814	CH040-H03	4RACE1R	TCCACCACCTCACCAGCAGCCGCATC

## Sheet: UGT full length
No.	Tentative gene name	GenBank accession No.	Unique sequence name	Primer name	Primer sequence (5'-3')
1	BcUGT1	JF803817	CH036-B11	1RACE1R	TCTGACCGACTTCGCCAAACCTTCC
				1FL-F1	AGTATCTACCCCAAATGGCTACGA
				1FL-R1	CATATGAGTGGAAATGCTTAACTGAAC
2	BcUGT2	JF803818	CH-C16249	P6RACE-R1	CGCCAACTGATACACCGATCCTCAGACA
				P6FLSF	ACACGAGATTGCTATGGGACTTG
				P6FL-R1	TGGTACAAGAGCTAGCAGAGTACTTAAAC
3	BcUGT3	JF803819	CH-C7208	P12FL-F1	TCAGTTGAAGTAGTACACCACCATTATT
				P12FL-R1	GCGGCTGGGTTTATTATTAAGGTGAT
4	BcUGT4	JF803820	CH-REP-C2218	P42RACE-R1	CAACAAGGGGACCAACAGGAATGACC
				P42FL-F1	GTCCAAGAAACTCATAAACAGAAAC
				P42FL-R1	AGAAATTAAAGCGAGAACATGGTTAC
5	BcUGT5	JF803821	CH-REP-C3714	P43FL-F2	ATCGAAGAAGTGATGAGAAGCATGG
				P43FL-R1	TCAACTACTAAATAAACTCCACTAATCTCC
6	BcUGT6	JF803822	CH-REP-C1716	P16RACE-R1	TGGAAGAATTGGCTTGGGGTGAGGCT
				P16FL-F1	AATCAGTGAGCAGCACAATTGAGAA
				P16FL-R1	AGGCAATATGWAATCACTAATACATGC
7	BcUGT7	JF803823	CH-REP-C4126	P18RACE-F1	GCTGATATGTTCTTCCCGTGGGCTGTT
				P18FL-F1	TGCATTGTACTTAGCAGTAAATTACAGG
				P18FL-R1	GGTGCTTCTGCTCTTATTCTTTTCT

## Sheet: P450 qRT-PCR
No.	Unique sequence name	Primer name	Primer sequence (5'-3')
P450-1	CH-C1921	3-1F1	CACATGGAAATTCCCAACAGA
		3-1R1	AATGGCAAGTGGCGGAGA
P450-2	CH-REP-C3963	5-1F2	AGATCATGTCCTGGTATTACAGCC
		5-1R2	CATATCAACTGGTTCATTTGTGGG
P450-3	CH-REP-C1996	5-2F1	AGATGCACCAGCCATTACC
		5-2R1	CGATTCTTCTACCCACCGA
P450-4	CH-C6477	6-1F1	TCCTGGAATCTCCTTAGCGG
		6-1R1	ATGGCAACAACAGGTTCCTTCA
P450-5	CH-C12847	6-3F1	GACTGAGCAAATACATCATAGCCA
		6-3R1	ATCCTTAATCTTCACCACTATCCC
P450-6	CH-REP-C7703	9-9F1	TGGAGCAGGGCGGAGAATA
		9-9R1	AGGCAACTCCCAGTCAAAGGT
P450-7	CH-REP-C1033	10-4F1	GGCATTTTGGTGTTGAGACG
		10-4R1	TCTACAGAATCGGCCTTGGA
P450-8	CH-REP-C3780	11-1F1	TACACCACCAACAGTAGGAGCATT
		11-1R1	TCTGCGTCTCGATGGGTCAG
P450-9	CH-REP-C14516	11-5F1	TACACCACCAACAGTAGGAGCATT
		11-5R1	CTCTGCATCTCGATGGGTCAG
P450-10	CH-REP-C21181	11-11F1	GAGCAATGGCGTCCCAGAA
		11-11R1	GTTTCCCTCAGAACTGCACAAGA
P450-11	CH-REP-C8827	11-15F1	TGGAACTGCATCAGCCACA
		11-15R1	CATGACCTCCTATCAACAAACCTA
P450-12	CH012-F01	P450-1F-1	AATGGGCGATTGTGAAGGGAG
		P450-1R-1	TACGACACGTCAACGAGGCAGA
P450-13	CH036-H02	P450-2F-1	TCGGAAAGAACAGATGGGTAG
		P450-2R-1	CGAGCATTGGTGCCACAGGG
P450-14	CH040-H03	P450-3F-1	AGGTCTCACCGTGGTTCGCC
		P450-3R-1	GCCCTTCCGACAAGAAGCCCA

## Sheet: UGT qRT-PCR
No.	Unique sequence name	Primer name	Primer sequence (5'-3')
UGT-1	CH-C16306	7F3	AGGGGTGCCTATGATAACTTGG
		7R3	TTCTATTGCAGCTTTCACTTGCTC
UGT-2	CH-C1973	9F3	GAGATAGAGGGTGCATAGTTAAATGG
		9R3	AAAGGCTGGCAAATCATAGGG
UGT-3	CH-C3783	10F3	TGATGGGCTTCCTCCATTACAG
		10R3	CCATAAATGAACAGGCAGCAGTAG
UGT-4	CH-C7208	12F3	TGTTCTTTCCTTGGACTGCTGAT
		12R3	GGTAACACTACGATGCGGTGAAT
UGT-5	CH-C17593	8F1	AGGACACGTACTTCATACTTTCGAT
		8R1	CTTTCTGACTCACTGGTATTTGGTT
UGT-6	CH-REP-C4126	18F2	TAGGTCCACTTTCGTTATGCA
		18R2-2	AACCGAGTCAGGGCTTTTC
UGT-7	CH-REP-C8491	21F1	GTGCCGATGATGGTGATGCC
		21R1	CCCTTGTGATGCTTTCCTTGTC
UGT-8	CH-REP-C9908	22F1	CATCCAGCACTGCTCTTTACATACA
		22R1	CAGCCTTCAACGCAAAACTCATA
UGT-9	CH-C12893	23F1	CGTGCCTGTGCTTGTTATGCC
		23R1	ACTTTGCGACTTCCTCCCTTG
UGT-10	CH-C14077	24F1	CCTGCCTGCTCGGTCATCTA
		24R1	CAGGTCGCACAACCCACAAG
UGT-11	CH-C14314	25F1	AAATTGGCGAAACGGATTACC
		25R1	CCCACAGCCTTATGTTGCAGTAC
UGT-12	CH-C6835	27F1	CTCTATGCTGAACGCAATCCTG
		27R1	TGTCATCTGCTATTCGCTTGTCTAA
UGT-13	CH-C9862	29F1	GTTCAACTGCTTATGTCTCGTTTGG
		29R1	CCCACTATCATCGCTTGGAAAAC
UGT-14	CH-REP-C1580	32F1	AGTGAGGACATTGCCAAGTGCG
		32R1	GTCTCCAAAGCCAATTTCTTCCATT
UGT-15	CH-REP-C1985	39F1	TGAGATGTCCGCATGGAAAGG
		39R1	GAACCCCATCCACAATGACTGA
UGT-16	CH-REP-C7696	45F1	CTGTTTTGGGCGGCTCATCGT
		45R1	GGGCTCATTTGTTATTTGGAGTTTG
UGT-17	CH-REP-C8896	47F1	CAAGCACTGGTGGCTTTCTCA
		47R1	TCGTTGTCCCTCGCTATCTCC
UGT-18	CH036-B11	1GTF1	AGGGTTTGTCAAGTGGGAAGG
		1GTR1	CCTCCTTCTTCCATTGCCTTAG
UGT-19	CH-C10468	2F1	CATATCGTTTGGCAGCGTAGT
		2R1	TTCAGGTAAAGAAATGGGGTC
UGT-20	CH-C11113	3F2	TCGTTTGCGGAGCAGTTCTAT
		3R2	ATGTTGCCACCACCTGTCCTA

## Sheet: beta-AS, Actin and beta-tubulin
Primer name	Primer sequence (5'-3')
β-AS-F	ACATGGCTTTCGATACTCGG
β-AS-R	ATTTTCGCTGGATGCATAGG
Actin-F	TGCCCGATGGTCAAGTTATC
Actin-R	GGATTCCTGCAGCTTCCATTC
β-tubulin-F	ATGTTCAGGCGCAAGGCTT
β-tubulin-R	TCTGCAACCGGGTCATTCAT
EF1α-F	GAAGGTGACAACATGATTGAGAGG
EF1α-R	TGAAGAGGGAGACGAAGAGGTT
* reference: "Validation and application of reference genes for quantitative gene expression analyses in various tissues of Bupleurum chinense" - Molecular Biology Reports, 2010, DOI: 10.1007/s11033-010-0648-3
